# Supplementary material for: Identification and characterization of genes associated with tapping panel dryness from Hevea brasiliensis latex using suppression subtractive hybridization
Source: BMC Plant Biol. 2010 Jul 9;10:140. doi: 10.1186/1471-2229-10-140 (PMC3095288; doi:10.1186/1471-2229-10-140)
Supplement: Additional file 1 — The identification of non-redundant clones upregulated in TPD trees from the reverse SSH library. The file contains functional classification, SSH clone ID, cDNA insert size, GeneBank accession no., putative identify and E-value of non-redundant clones from the reverse SSH library. [file 1471-2229-10-140-S1.XLS]

## Sheet: Sheet1
Functional classification	SSH clone ID	cDNA insert size (bp)	GeneBank accession no.a	Putative identifyb	E-value
Stress/defense response
	SSH1	176	GO349116	Wound-induced protein WI12	2e-17
	SSH2	291	GO349117	Senescence-associated protein	6e-45
	SSH3	744	GO349118	Hevein	8e-73
	SSH4	617	GO349119	CED-12	5e-93
	SSH5	484	GO349120	Heat shock protein	4e-65
	SSH6	293	GO349121	Putative senescence-associated protein	2e-44
	SSH8	471	GO349123	Acidic endochitinase SE2 precursor	4e-52
	SSH9	297	GO349124	Senescence-associated protein	6e-33
	SSH10	512	GO349125	Late embryogenesis abundant protein	6e-46
	SSH11	677	GO349126	Leucine-rich repeat-containing protein	8e-110
	SSH12	541	GO349127	Protein MLO	4e-97
	SSH13	429	GO349128	Pathogenesis-related protein osmotin precursor	1e-49
	SSH14	517	GO349129	HEV1.2; hevein	2e-30
	SSH16	712	GO349131	Heat-shock protein	2e-58
	SSH17	376	GO349132	Natural resistance-associated macrophage protein	2e-25
	SSH18	598	GO349133	Protein S1S1	2e-84
	SSH19	371	GO349134	WD-repeat protein	1e-63
	SSH21	534	GO349136	Zeamatin precursor	2e-09
	SSH22	272	GO349137	DNA photolyase	1e-27
	SSH23	356	GO349138	Protein SYM1	6e-16
	SSH25	381	GO349140	Latex abundant protein	1e-15
	SSH26	504	GO349141	Metacaspase type II	1e-61
	SSH27	372	GO349142	Tellurite resistance protein tehA	5e-16
	SSH30	1106	GO349145	S-adenosylmethionine-dependent methyltransferase	3e-121
	SSH35	692	GO349150	Arginine decarboxylase	1e-68
	SSH39	358	GO349154	Cinnamoyl-CoA reductase	1e-39
	SSH43	369	GO349158	Protein phosphatase 2c	2e-52
	SSH46	534	GO349161	Prefoldin-related KE2 family protein	3e-25
	SSH235	329	GO788493	OsRac1	2e-57
Transporters
	SSH28	469	GO349143	Sucrose transporter 6	4e-65
	SSH29	466	GO349144	Sucrose transporter 1	3e-67
Metabolism and energy
	SSH24	417	GO349139	Cytochrome P450	4e-53
	SSH31	694	GO349146	Beta-ureidopropionase	3e-126
	SSH32	618	GO349147	Cytochrome P450-like TBP protein	4e-42
	SSH33	402	GO349148	Soluble acid invertase	1e-40
	SSH34	444	GO349149	Cytochrome P450 like_TBP	4e-29
	SSH36	281	GO349151	Cystathionine gamma-synthase	3e-42
	SSH38	869	GO349153	Putative cysteine desulfurylase	8e-148
	SSH72	587	GO349187	Carbon catabolite repressor protein	1e-102
	SSH76	643	GO349191	Alcohol dehydrogenase	8e-77
	SSH77	299	GO349192	ATP synthase delta chain	3e-19
	SSH186	353	GO349301	ADP-ribosylation factor	1e-61
Protein metabolism
	SSH41	325	GO349156	Translation initiation factor IF1	4e-32
	SSH42	390	GO349157	Translation elongation factor 1-alpha	9e-71
	SSH44	442	GO349159	Cullin	2e-60
	SSH47	415	GO349162	Putative ubiquitin ligase	2e-31
	SSH49	276	GO349164	Ubiquitin-conjugating enzyme	4e-49
	SSH50	359	GO349165	60S ribosomal protein L24	7e-44
	SSH51	341	GO349166	Ribosomal protein L5	7e-20
	SSH52	618	GO349167	Eukaryotic translation initiation factor 2c	4e-96
	SSH53	809	GO349168	40S ribosomal protein S26	3e-106
	SSH54	331	GO349169	60S ribosomal protein L13a	6e-27
	SSH55	693	GO349170	60S ribosomal protein L34	2e-47
	SSH56	784	GO349171	40S ribosomal protein S5	5e-72
	SSH57	441	GO349172	Ribosomal protein L27	9e-57
	SSH58	718	GO349173	Structural constituent of ribosome	1e-23
	SSH59	538	GO349174	60S ribosomal protein L8	9e-105
	SSH60	651	GO349175	60S ribosomal protein L32	4e-61
	SSH61	569	GO349176	60S ribosomal protein L23	1e-73
	SSH62	468	GO349177	26S protease regulatory subunit 6b	3e-79
	SSH63	636	GO349178	40S ribosomal protein S12	2e-66
	SSH64	341	GO349179	Mitochondrial 60S ribosomal protein L2	2e-32
	SSH65	456	GO349180	Ubiquitin	2e-69
	SSH66	328	GO349181	Ubiquitin-like protein	5e-34
	SSH67	402	GO349182	Ubiquitin-conjugating enzyme rad6	6e-22
	SSH68	432	GO349183	Ubiquitin-protein ligase	6e-52
	SSH69	405	GO349184	Ubiquitin carrier protein	9e-23
	SSH137	312	GO349252	ATP binding protein	4e-18
Signal transduction
	SSH15	490	GO349130	ASR-like protein 1	9e-08
	SSH37	264	GO349152	Phospholipase C	2e-66
	SSH71	398	GO349186	Protein kinase APK1B	2e-30
	SSH73	425	GO349188	Plant synaptotagmin	3e-63
	SSH74	558	GO349189	Phosphotyrosyl phosphatase activator	3e-48
	SSH75	560	GO349190	Protein phosphatase 2a	9e-17
Cell biology
	SSH78	234	GO349193	Latex profilin Hev b 8	4e-37
	SSH79	384	GO349194	Cell wall-associated hydrolase	1e-09
	SSH80	389	GO349195	Cell wall protein	6e-27
	SSH81	555	GO349196	Cyclophilin	4e-19
	SSH82	426	GO349197	Suppressor of ty	7e-31
	SSH83	742	GO349198	Putative transferase	6e-115
	SSH84	505	GO349199	Tubulin beta chain	4e-68
	SSH85	298	GO349200	Histone protein	6e-41
	SSH86	408	GO349201	rRNA intron-encoded homing endonuclease	9e-20
	SSH87	443	GO349202	DNA topoisomerase II	2e-25
Transcription & Post-Transcription
	SSH20	286	GO349135	AP2/EREBP transcription factor	5e-51
	SSH48	1036	GO349163	Ring finger protein	2e-60
	SSH88	818	GO349203	Nucleic acid binding protein	2e-71
	SSH89	293	GO349204	DELLA protein GAI	6e-43
	SSH90	520	GO349205	DNA-binding protein RAV1	1e-75
	SSH91	658	GO349206	Nucleic acid binding protein	8e-57
	SSH92	260	GO349207	R3H domain containing protein	3e-38
	SSH93	423	GO349208	Light-inducible protein CPRF-2	6e-43
	SSH94	401	GO349209	Auxin-responsive protein IAA16	2e-50
	SSH95	345	GO349210	2-methyl-6-geranylgeranylbenzoquinone methyltransferase	3e-63
	SSH96	178	GO349211	Zinc finger protein	1e-28
	SSH97	329	GO349212	Auxin response factor	5e-32
	SSH98	407	GO349213	DNA binding protein	5e-23
	SSH99	478	GO349214	Pentatricopeptide repeat-containing protein	1e-33
	SSH100	451	GO349215	Polyadenylate-binding protein	9e-71
	SSH101	693	GO349216	RNA binding protein	3e-80
	SSH102	710	GO349217	Transcription regulator	5e-60
	SSH103	617	GO349218	Small nuclear ribonucleoprotein	2e-52
	SSH104	809	GO349219	Nuclear acid binding protein	9e-120
	SSH105	908	GO349220	Putative nuclear acid binding protein	3e-79
	SSH106	291	GO349221	GATA transcription factor	2e-31
	SSH107	854	GO349222	Zinc ion binding protein	9e-87
	SSH108	406	GO349223	CCAAT-binding transcription factor subunit A	5e-58
	SSH109	623	GO349224	DNA binding protein	2e-85
Unknown
	SSH7	339	GO349122	Conserved hypothetical protein	3e-50
	SSH45	544	GO349160	Protein FRIGIDA	4e-19
	SSH110	418	GO349225	Conserved hypothetical protein	5e-66
	SSH111	499	GO349226	Hevea brasiliensis cDNA clone Y59D01 5', mRNA sequence	0
	SSH112	391	GO349227	Conserved hypothetical protein	6e-30
	SSH113	431	GO349228	Conserved hypothetical protein	6e-53
	SSH114	493	GO349229	Integrase	1e-71
	SSH115	805	GO349230	Polyprotein	6e-109
	SSH116	678	GO349231	Hypothetical protein	3e-93
	SSH117	1199	GO349232	Hypothetical protein	5e-73
	SSH118	317	GO349233	Hypothetical protein ACLA_028940	1e-15
	SSH119	813	GO349234	Putative 22 kDa kafirin cluster	2e-28
	SSH120	1088	GO349235	Putative retrotransposon protein	9e-53
	SSH121	502	GO349236	Conserved hypothetical protein	2e-36
	SSH122	806	GO349237	Conserved hypothetical protein	1e-83
	SSH123	260	GO349238	Hevea brasiliensis cDNA clone Hb05E01 5', mRNA sequence	8e-59
	SSH124	288	GO349239	Hevea brasiliensis cDNA clone Hb05E01 5', mRNA sequence	4e-132
	SSH125	267	GO349240	cDNA library Manihot esculenta cDNA clone CAS01_012_O14 3', mRNA sequence	1e-68
	SSH126	218	GO349241	Hevea brasiliensis cDNA clone Y06C01 5', mRNA sequence	2e-74
	SSH127	312	GO349242	EST235 cDNAs prepared from latex vessel cells of rubber tree	2e-110
	SSH128	423	GO349243	Manihot esculenta cDNA clone CAS01_018_A15 3', mRNA sequence	1e-33
	SSH129	316	GO349244	Manihot esculenta cDNA clone CV01015B1D10.f1, mRNA sequence	2e-81
	SSH130	526	GO349245	Hevea brasiliensis cDNA clone Y28A11 5', mRNA sequence	0
	SSH131	181	GO349246	Manihot esculenta cDNA 5', mRNA sequence	2e-77
	SSH132	750	GO349247	Ocimum basilicum cDNA clone OB_SEb06H11 3', mRNA sequence	4e-82
	SSH133	534	GO349248	Schistosoma mansoni cDNA clone NC_EG2030311_c06_06.ab1.y, mRNA sequence	2e-46
	SSH134	170	GO349249	Hevea brasiliensis cDNA clone W789 5', mRNA sequence	3e-51
	SSH135	428	GO349250	Conserved hypothetical protein	1e-52
	SSH136	330	GO349251	Predicted protein	6e-14
	SSH138	365	GO349253	Unknown	3e-43
	SSH139	837	GO349254	Conserved hypothetical protein	6e-54
	SSH140	867	GO349255	Protein with unknown function	8e-38
	SSH141	552	GO349256	Conserved hypothetical protein	3e-53
	SSH142	265	GO349257	Unnamed protein product	3e-38
	SSH143	267	GO349258	Conserved hypothetical protein	2e-13
	SSH144	277	GO349259	Conserved hypothetical protein	1e-44
	SSH145	456	GO349260	Predicted protein	2e-42
	SSH146	878	GO349261	Conserved hypothetical protein	7e-25
	SSH147	464	GO349262	YTH domain-containing protein	1e-25
	SSH148	267	GO349263	Predicted protein	7e-27
	SSH149	290	GO349264	Hypothetical protein CLONEX_01831	1e-30
	SSH150	445	GO349265	Predicted protein	5e-26
	SSH151	928	GO349266	Conserved hypothetical protein	3e-120
	SSH152	319	GO349267	Conserved hypothetical protein	4e-17
	SSH237	442	GO788495	Unknown	6e-27
No hit c
	SSH223	238	GO349338
	SSH224	221	GO349339
	SSH225	381	GO349340
	SSH226	256	GO349349
	SSH227	222	GO349341
	SSH228	549	GO349342
	SSH229	560	GO349343
	SSH230	588	GO349344
	SSH231	371	GO349345
a The GeneBank accession numbers of the EST sequences are given.
b Blastx was used to search homologous genes and putative functions of genes. Blastn was used in case of failure to return any hits with Blastx.
c The clones that did not show any hits by Blastx and Blastn represent no hit.
