# Supplementary material for: Identification and characterization of genes associated with tapping panel dryness from Hevea brasiliensis latex using suppression subtractive hybridization
Source: BMC Plant Biol. 2010 Jul 9;10:140. doi: 10.1186/1471-2229-10-140 (PMC3095288; doi:10.1186/1471-2229-10-140)
Supplement: Additional file 2 — The identification of non-redundant clones downregulated in TPD trees from the forward SSH library. The file contains functional classification, SSH clone ID, cDNA insert size, GeneBank accession no., putative identify and E-value of non-redundant clones from the forward SSH library. [file 1471-2229-10-140-S2.XLS]

## Sheet: Sheet1
Functional classification	SSH clone ID	cDNA insert size (bp)	GeneBank accession no.a	Putative identifyb	E-value
Stress/defense response
	SSH153	309	GO349268	Translationally controlled tumor protein	5e-47
	SSH160	480	GO349275	Metal ion binding protein	5e-67
Rubber biosynthesis
	SSH70	587	GO349185	5-phosphomevelonate kinase	9e-78
	SSH154	288	GO349269	Rubber elongation factor	5e-29
	SSH155	440	GO349270	Small rubber particle protein	6e-64
	SSH156	249	GO349271	Rubber elongation factor protein	3e-22
Signal transduction
	SSH157	522	GO349272	Putative calcium-binding protein	8e-52
	SSH158	489	GO349273	Calcium binding protein	3e-46
	SSH161	720	GO349276	Transitional endoplasmic reticulum ATPase	5e-135
Cell biogenesis
	SSH162	363	GO349277	ACT1	7e-63
	SSH163	741	GO349278	Alpha-1,4-glucan-protein synthase	2e-124
	SSH164	256	GO349279	Histone H2A	1e-17
	SSH165	896	GO349280	SocE	2e-18
	SSH167	399	GO349282	Actin binding protein	8e-17
	SSH236	456	GO788494	Actin depolymerizing factor	1e-36
Metabolism and energy
	SSH159	835	GO349274	Dtdp-glucose 4-6-dehydratase	3e-114
	SSH168	709	GO349283	Nitrogen fixation protein nifu	3e-80
	SSH169	755	GO349284	Thioredoxin fold	1e-67
	SSH170	574	GO349285	Thioredoxin H-type	2e-28
	SSH171	461	GO349286	Glutaredoxin	2e-54
	SSH172	228	GO349287	Protein farnesyltransferase alpha subunit	1e-34
	SSH173	344	GO349288	Oxidoreductase	1e-51
	SSH174	286	GO349289	ATP-citrate synthase	5e-48
	SSH175	322	GO349290	O-methyltransferase	9e-34
	SSH176	600	GO349291	Catalase	7e-117
	SSH177	358	GO349292	MnSOD	2e-62
	SSH178	402	GO349293	Ascorbate peroxidase	1e-73
	SSH179	329	GO349294	Cytochrome C oxidase	8e-53
	SSH180	642	GO349295	Glutathione reductase	1e-105
Transporter
	SSH181	249	GO349296	Copper transporter	1e-13
	SSH182	569	GO349297	Aquaporin	2e-104
Protein metabolism
	SSH166	433	GO349281	ATP binding protein	2e-24
	SSH183	474	GO349298	Speckle-type POZ protein	5e-44
	SSH184	649	GO349299	40S ribosomal protein S6	8e-92
	SSH185	542	GO349300	Translation elongation factor EF-1 beta chain	2e-28
	SSH187	406	GO349302	Skip-2	1e-63
	SSH188	582	GO349303	Vacuolar protein sorting-associated protein	1e-91
	SSH189	396	GO349304	Translation initiation factor 5a	6e-33
	SSH238	498	GO788496	HbTOM20	1e-51
Transcription and post-transcription
	SSH190	411	GO349305	DNA binding protein	3e-55
	SSH191	655	GO349306	DNA binding protein	4e-96
	SSH192	222	GO349307	Glycine-rich RNA-binding protein	2e-34
	SSH193	730	GO349308	HbMyb1 transcription factor	1e-127
	SSH194	401	GO349309	Splicing factor u2af large subunit	7e-28
	SSH195	285	GO349310	Zinc finger protein	7e-23
	SSH196	650	GO349311	DNA binding protein	1e-95
Unknown
	SSH197	719	GO349312	Conserved hypothetical protein	1e-71
	SSH198	703	GO349313	Conserved hypothetical protein	2e-71
	SSH199	473	GO349314	Unnamed protein product	6e-43
	SSH200	519	GO349315	Putative gd2b	9e-54
	SSH201	343	GO349316	Conserved hypothetical protein	7e-42
	SSH202	480	GO349317	Conserved hypothetical protein	4e-15
	SSH203	465	GO349318	Protein with unknown function	5e-28
	SSH204	178	GO349319	Predicted protein	3e-19
	SSH205	501	GO349320	Conserved hypothetical protein	9e-11
	SSH206	466	GO349321	Conserved hypothetical protein	1e-27
	SSH207	445	GO349322	Conserved hypothetical protein	5e-40
	SSH208	925	GO349323	Unnamed protein product	2e-41
	SSH209	467	GO349324	Conserved hypothetical protein	1e-75
	SSH210	599	GO349325	Predicted protein	5e-39
	SSH211	361	GO349326	Nucleosome/chromatin assembly factor	5e-58
	SSH212	730	GO349327	Predicted protein	3e-34
	SSH213	323	GO349328	Conserved hypothetical protein	3e-22
	SSH214	615	GO349329	Manihot esculenta cDNA clone CAS01_019_I12 5', mRNA sequence	1e-90
	SSH215	546	GO349330	Hevea brasiliensis cDNA clone Y17H05 5', mRNA sequence	0
	SSH216	201	GO349331	Apis mellifera cDNA clone Beebrain-p(6)122-6_B06_04 sequence	2e-83
	SSH217	235	GO349332	Manihot esculenta cDNA clone CAS01_034_M15 5' sequence	7e-125
	SSH218	267	GO349333	Hevea brasiliensis cDNA clone LatexY09E08 5' sequence	3e-158
	SSH219	356	GO349334	Manihot esculenta cDNA clone CAS01_001_C22 3' sequence	2e-91
	SSH220	890	GO349335	Rectum adenocarcinoma Homo sapiens mRNA sequence	0
	SSH221	104	GO349336	PgsP0021E19 Solea senegalensis cDNA 3', mRNA sequence	2e-36
	SSH222	398	GO349337	Hevea brasiliensis cDNA clone Y32B11 5', mRNA sequence	2e-166
No hitc
	SSH232	241	GO349346
	SSH233	140	GO349347
	SSH234	382	GO349348
a The GeneBank accession numbers of the EST sequences are given.
b Blastx was used to search homologous genes and putative functions of genes. Blastn was used in case of failure to return any hits with Blastx.
c The clones that did not show any hits by Blastx and Blastn represent no hit.
